# Supplementary material for: Variation in CD8 T cell IFNγ differentiation to strains of Toxoplasma gondii is characterized by small effect QTLs with contribution from ROP16
Source: Front Cell Infect Microbiol. 2023 May 23;13:1130965. doi: 10.3389/fcimb.2023.1130965 (PMC10242045; doi:10.3389/fcimb.2023.1130965)
Supplement: Supplementary Table 1 — Parasite strains. The T. gondii strains used in this study are grouped in various categories: F1 IxII (F1 progeny of type I GT1 x type II sexual cross); F1 IIxIII (F1 progeny of type II x type III sexual cross); F1 IxIII (F1 progeny of type I x type III sexual cross); parental and gene edited parasites. Genotypes, alternative names, source, and primary references are indicated. [file Table_1.xlsx]

## Sheet: Gene edited, parental strains
	Strain	Also known as	From	Reference
	Parental clonal lineage strains
1	RH Δhxgprt	RH Δhxgprt	Saeij lab	Donald and Roos, Mol Biochem Parasitol, 1998
2	RH Δhxgprt Δku80	RH Δhxgprt Δku80	Saeij lab	Huynh and Carruthers, Eukaryot Cell, 2009
3	GT1	GT1	Saeij lab	Dubey, Am J Vet Res, 1980
4	Pru Δhxgprt	Pru Δhxgprt	Saeij lab	Donald and Roos, Mol Biochem Parasitol, 1998
5	Pru Δhxgprt FLUC:GFP (A7)	Pru A7 Δhxgprt	Saeij lab	Kim et al., I&I, 2007
6	ME49 Δhxgprt::FLUC	ME49 Δhxgprt	Saeij lab	Tobin & Knoll, I&I, 2012
7	ME49-RFP (c1)	ME49	Saeij lab	Oldenhove et al., Immunity, 2009
8	CEP hxgprt-	CEP hxgprt-	Saeij lab
	Chromosome X major QTL peak candidate
9	RH Δhxpgrt Δku80 Δnsm::HXGPRT	RH Δnsm	Sibley lab	This study
10	RH Δhxpgrt Δku80 Δist::DHFR-TS	RH Δist	Sibley lab	This study
11	RH Δhxpgrt Δku80 Δnsm::HXGPRT Δist::DHFR-TS	RH Δnsm Δist	Sibley lab	This study
12	ME49 Δhxpgrt::FLUC Δnsm::HXGPRT	ME49 Δnsm	Sibley lab	Rosenberg & Sibley, CHM, 2021
13	ME49 Δhxpgrt::FLUC Δist::DHFR-TS	ME49 Δist	Sibley lab	Rosenberg & Sibley, CHM, 2021
14	ME49 Δhxpgrt::FLUC Δnsm::HXGPRT Δist::DHFR-TS	ME49 Δnsm Δist	Sibley lab	Rosenberg & Sibley, CHM, 2021
	Chromosome X minor QTL peak candidate
15	RH Δhxgprt Δgra35::HXGPRT:GFP	RH Δgra35	Saeij lab	Wang et al., mBio, 2019
16	RH Δhxgprt Δgra42::HXGPRT:GFP	RH Δgra42	Saeij lab	Wang et al., mBio, 2019
17	RH Δhxgprt Δgra43::HXGPRT:GFP	RH Δgra43	Saeij lab	Wang et al., mBio, 2019
18	ME49-RFP Δhxpgrt Δgra35::HXGPRT:GFP	ME49 Δgra35	Saeij lab	Wang et al., mBio, 2019
19	ME49-RFP Δhxpgrt Δgra42::HXGPRT:GFP	ME49 Δgra42	Saeij lab	Wang et al., mBio, 2019
20	ME49-RFP Δhxpgrt Δgra43::HXGPRT:GFP	ME49 Δgra43	Saeij lab	Wang et al., mBio, 2019
	Chromosome XII QTL peak candidate
21	RH Δku80 Δhxgprt Δ278878::HXGPRT::Δ278882 (C6)	RH Δ278878 Δ278882	Jensen lab	This study
22	ME49 Δhxgprt::FLUC Δ278878::DHFR-TS::Δ278882 (1D8-2F2)	ME49 Δ278878 Δ278882	Jensen lab	This study
	Other
23	RH Δku80 Δhxgprt Δasp5-ty::HXGPRT::DHFR	RH Δasp5	Saeij lab	Curt-varesano et al., Cell Microbiol, 2016
24	ME49 Δasp5::DHFR-TS	ME49 Δasp5	Soldati lab	Hammoudi et al., PLOS Pathogens, 2016
25	Pru Δhxgprt +ROP16I-HA::HXGPRT	Pru+ROP16I	Saeij lab	Saeij et al., Science 2006

## Sheet: F1 IxII
	Strain	From	Reference
1	C7B1	BEI Resources	Behnke et al., PNAS, 2011
2	C7E4	BEI Resources	Behnke et al., PNAS, 2011
3	C7K4	BEI Resources	Behnke et al., PNAS, 2011
4	2C10A3	BEI Resources	Behnke et al., PNAS, 2011
5	2C10B5	BEI Resources	Behnke et al., PNAS, 2011
6	SF3	BEI Resources	Behnke et al., PNAS, 2011
7	SF8	BEI Resources	Behnke et al., PNAS, 2011
8	SF9	BEI Resources	Behnke et al., PNAS, 2011
9	SF14	Sibley Lab	Behnke et al., PNAS, 2011
10	SF15	BEI Resources	Behnke et al., PNAS, 2011
11	SF17	BEI Resources	Behnke et al., PNAS, 2011
12	SF19	BEI Resources	Behnke et al., PNAS, 2011
13	SF20	BEI Resources	Behnke et al., PNAS, 2011
14	SF26	BEI Resources	Behnke et al., PNAS, 2011
15	SF28	Sibley Lab	Behnke et al., PNAS, 2011
16	SF34	Sibley Lab	Behnke et al., PNAS, 2011
17	SF35	BEI Resources	Behnke et al., PNAS, 2011
18	SF36	Sibley Lab	Behnke et al., PNAS, 2011
19	SF37	BEI Resources	Behnke et al., PNAS, 2011
20	SF39	BEI Resources	Behnke et al., PNAS, 2011
21	SF40	BEI Resources	Behnke et al., PNAS, 2011
22	SF41	BEI Resources	Behnke et al., PNAS, 2011
23	SF42	BEI Resources	Behnke et al., PNAS, 2011
24	SF44	BEI Resources	Behnke et al., PNAS, 2011
25	SF46	BEI Resources	Behnke et al., PNAS, 2011
26	SF47	BEI Resources	Behnke et al., PNAS, 2011
27	SF50	BEI Resources	Behnke et al., PNAS, 2011
28	SF58	BEI Resources	Behnke et al., PNAS, 2011
29	SF61	BEI Resources	Behnke et al., PNAS, 2011

## Sheet: F1 IxIII
	Strain	From	Reference
1	c285-1	BEI Resources	Su et al., PNAS, 2002
2	c285-11	BEI Resources	Su et al., PNAS, 2002
3	c285-13	BEI Resources	Su et al., PNAS, 2002
4	c285-31	BEI Resources	Taylor et al., Science, 2006
5	c285-38	BEI Resources	Taylor et al., Science, 2006
6	c285-4	BEI Resources	Su et al., PNAS, 2002
7	c285-42	BEI Resources	Taylor et al., Science, 2006
8	c285-50	BEI Resources	Taylor et al., Science, 2006
9	c285-51	BEI Resources	Taylor et al., Science, 2006
10	c285-62	BEI Resources	Taylor et al., Science, 2006
11	c295-2	BEI Resources	Su et al., PNAS, 2002
12	c295-27	BEI Resources	Su et al., PNAS, 2002
13	c295-29	BEI Resources	Su et al., PNAS, 2002
14	c295-31	BEI Resources	Su et al., PNAS, 2002
15	c295-31	BEI Resources	Su et al., PNAS, 2002
16	c295-5	BEI Resources	Su et al., PNAS, 2002
17	c295-P1A5	BEI Resources	Taylor et al., Science, 2006
18	c295-P1D7	BEI Resources	Taylor et al., Science, 2006
19	A6AF	BEI Resources	Su et al., PNAS, 2002
20	A9AF	BEI Resources	Su et al., PNAS, 2002
21	A9SF	BEI Resources	Su et al., PNAS, 2002
22	B10AF	BEI Resources	Su et al., PNAS, 2002
23	B4SF	BEI Resources	Su et al., PNAS, 2002
24	C11AF	BEI Resources	Su et al., PNAS, 2002
25	C7SF	BEI Resources	Su et al., PNAS, 2002
26	D9AF	BEI Resources	Su et al., PNAS, 2002
27	E6AF	BEI Resources	Su et al., PNAS, 2002
28	E7SF	BEI Resources	Su et al., PNAS, 2002
29	E8SF	BEI Resources	Su et al., PNAS, 2002
30	G2AF	BEI Resources	Su et al., PNAS, 2002
31	H7AF	BEI Resources	Su et al., PNAS, 2002
32	M12AF	BEI Resources	Taylor et al., Science, 2006

## Sheet: F1 IIxIII
	Strain	From	Reference
1	c96 A5	Saeij Lab	Khan et al., Nucleic Acids Res., 2005
2	c96 B4	Saeij Lab	Khan et al., Nucleic Acids Res., 2005
3	c96 C12	Saeij Lab	Khan et al., Nucleic Acids Res., 2005
4	c96 E7	Saeij Lab	Khan et al., Nucleic Acids Res., 2005
5	c96 H6	Saeij Lab	Khan et al., Nucleic Acids Res., 2005
6	c96 STC7	Saeij Lab	Khan et al., Nucleic Acids Res., 2005
7	c96 STC8	Saeij Lab	Khan et al., Nucleic Acids Res., 2005
8	c96 STD3	Saeij Lab	Khan et al., Nucleic Acids Res., 2005
9	c96 STE1	Saeij Lab	Khan et al., Nucleic Acids Res., 2005
10	c96 STF3	Saeij Lab	Khan et al., Nucleic Acids Res., 2005
11	c96 STG10	Saeij Lab	Khan et al., Nucleic Acids Res., 2005
12	c96 STH1	Saeij Lab	Khan et al., Nucleic Acids Res., 2005
13	c96 STH5	Saeij Lab	Khan et al., Nucleic Acids Res., 2005
14	c96 STH10	Saeij Lab	Khan et al., Nucleic Acids Res., 2005
15	c96 STH11	Saeij Lab	Khan et al., Nucleic Acids Res., 2005
16	CL11	Saeij Lab	Sibley et al., Genetics, 1992
17	CL12	Saeij Lab	Sibley et al., Genetics, 1992
18	CL13	Saeij Lab	Sibley et al., Genetics, 1992
19	CL16	Saeij Lab	Sibley et al., Genetics, 1992
20	CL17	Saeij Lab	Sibley et al., Genetics, 1992
21	CL18	Saeij Lab	Sibley et al., Genetics, 1992
22	CL19	Saeij Lab	Sibley et al., Genetics, 1992
23	S1T	Saeij Lab	Sibley et al., Genetics, 1992
24	S2T	Saeij Lab	Sibley et al., Genetics, 1992
25	S21	Saeij Lab	Sibley et al., Genetics, 1992
26	S22	Saeij Lab	Sibley et al., Genetics, 1992
27	S23	Saeij Lab	Sibley et al., Genetics, 1992
28	S25	Saeij Lab	Sibley et al., Genetics, 1992
29	S26	Saeij Lab	Sibley et al., Genetics, 1992
30	S27	Saeij Lab	Sibley et al., Genetics, 1992
31	S28	Saeij Lab	Sibley et al., Genetics, 1992
32	S29	Saeij Lab	Sibley et al., Genetics, 1992
33	S30	Saeij Lab	Sibley et al., Genetics, 1992
34	STG5	Saeij Lab	Shastri et al., Infect Immun., 2014
