# Supplementary material for: Variation in CD8 T cell IFNγ differentiation to strains of Toxoplasma gondii is characterized by small effect QTLs with contribution from ROP16
Source: Front Cell Infect Microbiol. 2023 May 23;13:1130965. doi: 10.3389/fcimb.2023.1130965 (PMC10242045; doi:10.3389/fcimb.2023.1130965)
Supplement: Supplementary Table 2 — Oligos and plasmids. Plasmids and the sequences of oligos used in this study, and their purposes are commented upon. Primary references are indicated. [file Table_2.xlsx]

## Sheet: Sheet1
Oligo	Sequence (5' to 3')	Gene	Comments	Generated by
C12_278878_gRNA Fw	AAGTTCCAGGGGAAAACACACCACCG	TG_278878	Forward oligo for gRNA to disrupt 278878 by CRISPR on Chr XII, exon 1, ME49 and RH	This study
C12_278878_gRNA Rv	AAAACGGTGGTGTGTTTTCCCCTGGA	TG_278878	Reverse oligo for gRNA to disrupt 278878 by CRISPR on Chr XII, exon 1, ME49 and RH	This study
C12_278878_Fw	ACGATGTGTCATCTCGGTCTC	TG_278878	Forward primer for 278878 to determine KO, used as F1	This study
C12_278878_Rv 2.0	TCCATCCAAGAAGCCCAT	TG_278878	Reverse primer for 278878 to determine KO, used as R1	This study
Inter 278878_82 FW1.0	GTTTTCGACGCCATTTGACC	Intergenic	278878 proximal primer pair to determine the presence of the intergenic region, used as F2	This study
Inter 278878_82 RV1.0	CCGAGCGTGAAAGTGAAGAT	Intergenic	278878 proximal primer pair to determine the presence of the intergenic region, used as R2	This study
Inter 278878_82 FW2.0	TTCAGTGGCAAGCACTATCG	Intergenic	278882 proximal primer pair to determine the presence of the intergenic region, used as F3	This study
Inter 278878_82 RV2.0	ATAGAGAAGGCGGACTCTGG	Intergenic	278882 proximal primer pair to determine the presence of the intergenic region, used as R3	This study
C12_278882_gRNA Fw	AAGTTTGCAGTCTCGATCAACCACGG	TG_278882	Forward oligo for gRNA to disrupt 278882 by CRISPR on Chr XII, exon 1, ME49	This study
C12_278882_gRNA Rv	AAAACCGTGGTTGATCGAGACTGCAA	TG_278882	Reverse oligo for gRNA to disrupt 278882 by CRISPR on Chr XII, exon 1, ME49	This study
278882_gRNA #2 Fw	AAGTTCGTCCAGCTGTGGAGTAACGG	TG_278882	Forward oligo for gRNA to disrupt 278882 by CRISPR on Chr XII, exon 1, RH	This study
278882_gRNA #2 Rv	AAAACCGTTACTCCACAGCTGGACGA	TG_278882	Reverse oligo for gRNA to disrupt 278882 by CRISPR on Chr XII, exon 1, RH	This study
278882_Fw	ATCCGTGCTTCTTCAAAGGC	TG_278882	Forward primer for 278882 to determine KO, used as F8	This study
C12_278882_Fw 2.0	GTGGCGTGCGTGATTTC	TG_278882	Forward primer for 278882 to determine KO, used as F6	This study
C12_278882_Fw 3.0	ATCCACACTATCGGCTACCAGT	TG_278882	Forward primer for 278882 to determine KO, used as F5	This study
C12_278882 Fw 4.0	TTCGAGTCGTCAGTGGC	TG_278882	Forward primer for 278882 to determine KO, used as F4	This study
C12_278882_RV	ACTCAACACTCCTGCTTTCACA	TG_278882	Reverse primer for 278882 to determine KO, used as R4	This study
C12_278882_RV 2.0	CCGTTCAAGGACAGTG	TG_278882	Reverse primer for 278882 to determine KO, used as R6	This study
C12_278882_RV 3.0	GCCAACCCAATTCTGCAACTTG	TG_278882	Reverse primer for 278882 to determine KO, used as R5	This study
C12_278882_RV 4.0	CTAAGGCGGAATGGACAC	TG_278882	Reverse primer for 278882 to determine KO, used as R7	This study
DHFR_For_LoxP2	TTAAGTTGGGTAACGCCAGG	DHFR	Forward primer for DHFR amplicon generation from the pLoxp-DHFR-mCherry plasmid	Gas-Pascual et al., JBC 2019
DHFR-Rv	CATCCTGCAAGTGCATAGAAG	DHFR	Reverse primer for DHFR amplicon generation from the pLoxp-DHFR-mCherry plasmid	Gas-Pascual et al., JBC 2019
DHFR-internal_FW	GCCCCGTAATGCAGAAGAAGACCAT	DHFR	Forward primer targetting 5' UTR DHFR selectable marker, used as Pr 4	This study
DHFR-R8	GGATTTACAGCCTGGCGAAG	DHFR	Reverse primer targeting the DHFR selectable marker, used as Pr 3	This study
HPT_H-Arm278878_Fw	TTTTTCCTTCGATGGCGTTcagcacgaaaccttgcattcaaacc	HXGPRT	Forward primer with 20 bp homology arm ~50 bp upstream of cut site for 278878 (upper case), followed by nucleotides targetting DHFR-HXGPRT as a forward primer (lower case). Used for amplifying selectable marker with homology arms.	This study
HPT_H-Arm278882_Rv	GCCAGATTTAATCCACAGCCgtgtcactgtagcctgccagaac	HXGPRT	Reverse primer with 20bp homology arm of 278882 (upper case) 50 bp downstream of cut site of '278882_gRNA #2', followed by nucleotides targetting DHFR-HXGPRT as a reverse primer (lower case). Used for amplifying selectable marker with homology arms.	This study
5370	GCCGTAGTCTTCAATGGGTTTGG	HXGPRT	Reverse primer targeting the 5' UTR HXGPRT selectable marker, used as Pr 1	Hammoudi et al., PLOS Pathogens 2015
5369(2018)	GTCTGGATCGTTGGTTGCTGC	HXGPRT	Forward primer targetting HXGPRT used as Pr 2	This study
PSS013 Seq-Forward	CAAATGGCGACCTGCAGAGG	sgRNA	Sequencing primer used for determining succesful ligation of oligos and sgRNA design in the pSS013 plasmid	Gold et al., CHM 2015
Plasmid		Gene	Comments	Generated by
pSS013		Cas9, sgRNA	Plasmid used to transiently express sgRNA and CAS9 in Toxoplasma gondii	Sidik et al., PLOS One 2014
pTKO-att		HXGPRT	Plasmid used as a template to amplify HXGPRT for transfecting as a selectible marker	Rosowski et al., JEM 2010
pLoxp-DHFR-mCherry		DHFR	Plasmid used as a template to amplify DHFR-TS* for transfecting as a selectible marker	Long et al., I&I 2016
		TGGT1_278878
